# Supplementary material for: Self-Medication Patterns during a Pandemic: A Qualitative Study on Romanian Mothers’ Beliefs toward Self-Treatment of Their Children
Source: Healthcare (Basel). 2022 Aug 23;10(9):1602. doi: 10.3390/healthcare10091602 (PMC9498749; doi:10.3390/healthcare10091602)
Supplement: Supplementary file 1 [file healthcare-10-01602-s001.zip]

Archive with 1 entries (1 files):
- healthcare-1799239-supplementary.pdf
